# Supplementary material for: An oligoclonal antibody durably overcomes resistance of lung cancer to third‐generation EGFR inhibitors
Source: EMBO Mol Med. 2017 Dec 6;10(2):294–308. doi: 10.15252/emmm.201708076 (PMC5801506; doi:10.15252/emmm.201708076)
Supplement: Supplementary file 3 — Source Data for Expanded View [file EMMM-10-294-s003.zip]

Archive with 7 entries (6 files):
- EMM_8076_Source_Data_Fig_EV2.pdf
- __MACOSX/
- __MACOSX/._EMM_8076_Source_Data_Fig_EV2.pdf
- EMM_8076_Source_data_Fig_EV3.pdf
- __MACOSX/._EMM_8076_Source_data_Fig_EV3.pdf
- EMM_8076_Source_Data_Fig_EV4.pdf
- __MACOSX/._EMM_8076_Source_Data_Fig_EV4.pdf
